# Supplementary material for: Current state of research on acupuncture for acne: a scoping review
Source: Front Physiol. 2025 Oct 3;16:1661850. doi: 10.3389/fphys.2025.1661850 (PMC12532008; doi:10.3389/fphys.2025.1661850)
Supplement: Supplementary file 3 [file Table4.xlsx]

## Sheet: Sheet7
Appendix 4. Source of criteria for clinical efficacy rate
Author and year	Classification of Acupuncture Therapies	Criteria for clinical effective rate
Din J X（2014）	Conventional AT	Guideline for grading severity and evaluating efficacy of acne vulgaris (Chinese Society of Medical Aesthetics and Cosmetology, 1998)
Gao Y L（2015）	Conventional AT	Guiding principles for clinical research of new Chinese medicines (Zheng, 2002)
Liang S（2022）	Conventional AT	Not clearly reported
You M L（2014）	Conventional AT	Guiding principles for clinical research of new Chinese medicines (Zheng, 2002)
Liu S M（2015）	Conventional AT	Not clearly reported
Sun D（2017）	Conventional AT	Guideline for grading severity and evaluating efficacy of acne vulgaris (Chinese Society of Medical Aesthetics and Cosmetology, 1998)
Geng H Y（2018）	Conventional AT	Guiding principles for clinical research of new Chinese medicines (Zheng, 2002)
Du F X（2018）	Conventional AT	Guiding principles for clinical research of new Chinese medicines (Zheng, 2002)
Fan P W（2019）	Conventional AT	Guiding principles for clinical research of new Chinese medicines (Zheng, 2002)
He L X（2020）	Conventional AT	Guiding principles for clinical research of new Chinese medicines (Zheng, 2002)
Pang R K（2021）	Conventional AT	Guiding principles for clinical research of new Chinese medicines (Zheng, 2002)
Jiang X M（2022）	Conventional AT	Not clearly reported
Chen Z W（2023）	Conventional AT	Criteria of diagnosis and therapeutic effect of diseases and syndromes in traditional Chinese medicine (State Administration of Traditional Chinese Medicine, 1994)
Liu D J（2017）	Conventional + Special AT	Criteria of diagnosis and therapeutic effect of diseases and syndromes in traditional Chinese medicine (State Administration of Traditional Chinese Medicine, 1994)
Mao Q R（2024）	Conventional + Special AT	Guiding principles for clinical research of new Chinese medicines (Zheng, 2002)
Guan X L（2014）	Conventional + Special AT	Criteria of diagnosis and therapeutic effect of diseases and syndromes in traditional Chinese medicine (State Administration of Traditional Chinese Medicine, 1994)
Gao Y L（2018）	Conventional + Special AT	Guideline for grading severity and evaluating efficacy of acne vulgaris (Chinese Society of Medical Aesthetics and Cosmetology, 1998)
Zhang X P（2014）	Conventional + Special AT	Guiding principles for clinical research of new Chinese medicines (Zheng, 2002)
Jiang Y M（2014）	Conventional + Special AT	Not clearly reported
Yang D（2015）	Conventional + Special AT	Criteria of diagnosis and therapeutic effect of diseases and syndromes in traditional Chinese medicine (State Administration of Traditional Chinese Medicine, 1994)
Wu J Y（2016）	Conventional + Special AT	Not clearly reported
Wang Y C（2018）	Conventional + Special AT	Criteria of diagnosis and therapeutic effect of diseases and syndromes in traditional Chinese medicine (State Administration of Traditional Chinese Medicine, 1994)
Zhang M（2023）	Conventional + Special AT	Guiding principles for clinical research of new Chinese medicines (Zheng, 2002)
Cheng X Y（2014）	Conventional + Special AT	Not clearly reported
Chen Z Y（2016）	Conventional + Special AT	Guiding principles for clinical research of new Chinese medicines (Zheng, 2002)
Tan J Y（2022）	Conventional + Special AT	Guiding principles for clinical research of new Chinese medicines (Zheng, 2002)
Zhang P（2020）	Conventional + Special AT	Not clearly reported
Liu N Y（2014）	Conventional + Special AT	Chinese Dermatology in Women (Cao & Chen, 2000)
Li M G（2019）	Conventional + Special AT	Guiding principles for clinical research of new Chinese medicines (Zheng, 2002)
Huang J T（2017）	Conventional + Special AT	Criteria of diagnosis and therapeutic effect of diseases and syndromes in traditional Chinese medicine (State Administration of Traditional Chinese Medicine, 1994)
Qin J L（2015）	Conventional + Special AT	Not clearly reported
Lu J M（2018）	Conventional + Special AT	Evaluation criteria on the diagnosis, treatment and therapeutic effects of diseases in traditional Chinese medicine (State Administration of Traditional Chinese Medicine, 2012)
Huang Y S（2014）	Conventional + Special AT	Criteria of diagnosis and therapeutic effect of diseases and syndromes in traditional Chinese medicine (State Administration of Traditional Chinese Medicine, 1994)
Yang X D（2022）	Conventional + Special AT	Not clearly reported
Gu C Y（2014）	Conventional + Special AT	Guiding principles for clinical research of new Chinese medicines (Zheng, 2002)
Zhu J H（2015）	Single Special AT	Guiding principles for clinical research of new Chinese medicines (Zheng, 2002)
Fu Q F（2016）	Single Special AT	Criteria of diagnosis and therapeutic effect of diseases and syndromes in traditional Chinese medicine (State Administration of Traditional Chinese Medicine, 1994)
Zhang L（2014）	Single Special AT	Evaluation criteria on the diagnosis, treatment and therapeutic effects of diseases in traditional Chinese medicine (State Administration of Traditional Chinese Medicine, 2012)
Dong L J（2014）	Single Special AT	Criteria of diagnosis and therapeutic effect of diseases and syndromes in traditional Chinese medicine (State Administration of Traditional Chinese Medicine, 1994)
Zuo Q Y（2018）	Single Special AT	Chinese Acne Treatment Guidelines Expert Group. Chinese acne treatment guidelines (Chinese Acne Treatment Guidelines Expert Group, 2015)
Sun Y（2014）	Single Special AT	Guiding principles for clinical research of new Chinese medicines (Zheng, 2002)
Jiang J F（2019）	Single Special AT	Guiding principles for clinical research of new Chinese medicines (Zheng, 2002)
Li S S（2019）	Single Special AT	Guiding principles for clinical research of new Chinese medicines (Zheng, 2002)
Wu F Q（2021）	Single Special AT	Not clearly reported
Jiang M（2014）	Single Special AT	Guiding principles for clinical research of new Chinese medicines (Zheng, 2002)
Qi M Y（2016）	Single Special AT	Guiding principles for clinical research of new Chinese medicines (trial) (State Administration of Traditional Chinese Medicine, 2002)
Fan Y（2016）	Single Special AT	Guiding principles for clinical research of new Chinese medicines (trial) (State Administration of Traditional Chinese Medicine, 2002)
Liu Q Q（2016）	Single Special AT	Not clearly reported
Sun Z B（2018）	Single Special AT	Not clearly reported
Wang X Y（2018）	Single Special AT	Not clearly reported
Jia J L（2021）	Single Special AT	Guideline for grading severity and evaluating efficacy of acne vulgaris (Chinese Society of Medical Aesthetics and Cosmetology, 1998)
Liao J G（2017）	Single Special AT	Not clearly reported
Huang M T（2018）	Single Special AT	Not clearly reported
Pang K Y（2014）	Single Special AT	Guiding principles for clinical research of new Chinese medicines (Zheng, 2002)
Yang G J（2017）	Single Special AT	Criteria of diagnosis and therapeutic effect of diseases and syndromes in traditional Chinese medicine (State Administration of Traditional Chinese Medicine, 1994)
Wang G A（2014）	Single Special AT	Criteria of diagnosis and therapeutic effect of diseases and syndromes in traditional Chinese medicine (State Administration of Traditional Chinese Medicine, 1994)
Zhang Y W（2017）	Single Special AT	Criteria of diagnosis and therapeutic effect of diseases and syndromes in traditional Chinese medicine (State Administration of Traditional Chinese Medicine, 1994)
Yan X Z（2020）	Single Special AT	Guiding principles for clinical research of new Chinese medicines (Zheng, 2002)
Qin X Y（2014）	Single Special AT	Not clearly reported
Yan X Z（2020）	Single Special AT	Not clearly reported
Yan X Z（2020）	Single Special AT	Guiding principles for clinical research of new Chinese medicines (Zheng, 2002)
Yan X Z	Single Special AT	Guiding principles for clinical research of new Chinese medicines (Zheng, 2002)
Lu J W（2016）	Single Special AT	Guiding principles for clinical research of new Chinese medicines (Zheng, 2002)
Dai P（2022）	Combined Special AT	Guiding principles for clinical research of new Chinese medicines (Zheng, 2002)
Li G F（2017）	Combined Special AT	Not clearly reported
Liu F（2016）	Combined Special AT	Guiding principles for clinical research of new Chinese medicines (Ministry of Health of the People’s Republic of China, 1997)
He G（2019）	Combined Special AT	Guideline for grading severity and evaluating efficacy of acne vulgaris (Chinese Society of Medical Aesthetics and Cosmetology, 1998)
Fu Y H（2023）	Combined Special AT	Not clearly reported
Gong X F（2018）	Combined Special AT	Guiding principles for clinical research of new Chinese medicines (Zheng, 2002)
Gao J（2018）	Combined Special AT	Not clearly reported
Gao Y Y（2017）	Combined Special AT	Not clearly reported
Lao Y S（2022）	Combined Special AT	Not clearly reported
Xiang Y L（2020）	Combined Special AT	Not clearly reported
Yang Y（2017）	Combined Special AT	Criteria of diagnosis and therapeutic effect of diseases and syndromes in traditional Chinese medicine (State Administration of Traditional Chinese Medicine, 1994)
Ai S Q（2015）	Combined Special AT	Not clearly reported
Li G Q（2014）	Combined Special AT	Clinical diagnostic criteria and standards for cure and improvement of diseases (Sun, 1992)
Cui X X（2014）	Combined Special AT	Criteria of diagnosis and therapeutic effect of diseases and syndromes in traditional Chinese medicine (State Administration of Traditional Chinese Medicine, 1994)
Wang J R（2021）	Combined Special AT	Guiding principles for clinical research of new Chinese medicines (Zheng, 2002)
Yang S Y（2015）	Combined Special AT	Not clearly reported
Liu Y Y（2017）	Combined Special AT	Criteria of diagnosis and therapeutic effect of diseases and syndromes in traditional Chinese medicine (State Administration of Traditional Chinese Medicine, 1994)
Qiu B W（2014）	Combined Special AT	Clinical diagnostic criteria and standards for cure and improvement of diseases (Sun, 1992)
Wu J M（2015）	Combined Special AT	Guiding principles for clinical research of new Chinese medicines (Ministry of Health of the People’s Republic of China, 1997)
Bai H H（2018）	Combined Special AT	Criteria of diagnosis and therapeutic effect of diseases and syndromes in traditional Chinese medicine (State Administration of Traditional Chinese Medicine, 1994)
Ji D D（2021）	Combined Special AT	Not clearly reported
Huang L K（2019）	Combined Special AT	Guiding principles for clinical research of new Chinese medicines (Zheng, 2002)
Zhang X M（2015）	Combined Special AT	Guiding principles for clinical research of new Chinese medicines (Zheng, 2002)
Zuo Z（2015）	Combined Special AT	Guiding principles for clinical research of new Chinese medicines (Zheng, 2002)
Mao J（2018）	Combined Special AT	Guiding principles for clinical research of new Chinese medicines (Zheng, 2002)
Xu J R（2014）	Combined Special AT	Not clearly reported
Hu C X（2018）	Combined Special AT	Guiding principles for clinical research of new Chinese medicines (Zheng, 2002)
Qu X M（2014）	Combined Special AT	Not clearly reported
Zhang Y J（2015）	Combined Special AT	Criteria of diagnosis and therapeutic effect of diseases and syndromes in traditional Chinese medicine (State Administration of Traditional Chinese Medicine, 1994)
Cao L L（2018）	Combined Special AT	Not clearly reported
Wu J（2014）	Combined Special AT	Guiding principles for clinical research of new Chinese medicines (Zheng, 2002)
Nong Q P（2016）	Combined Special AT	Guiding principles for clinical research of new Chinese medicines (Zheng, 2002)
Zeng X（2014）	Combined Special AT	Not clearly reported
Yang Y C（2015）	Combined Special AT	Not clearly reported
Tao X F（2014）	Combined Special AT	Guiding principles for clinical research of new Chinese medicines (Zheng, 2002)
Lin Z R（2016）	Combined Special AT	Guiding principles for clinical research of new Chinese medicines (Zheng, 2002)
Jiao R（2014）	Combined Special AT	Not clearly reported
Lu W（2018）	Combined Special AT	Guiding principles for clinical research of new Chinese medicines (Zheng, 2002)
